# Supplementary material for: Clonal Dissemination of Aeromonas hydrophila With Binary Carriage of blaKPC-2-Bearing Plasmids in a Chinese Hospital
Source: Front Microbiol. 2022 Jul 8;13:918561. doi: 10.3389/fmicb.2022.918561 (PMC9304888; doi:10.3389/fmicb.2022.918561)
Supplement: Supplementary Table S1 — Virulence factors detectable in the two KPC-2-producing A. hydrophila isolates. [file Table_1.XLSX]

## Sheet: Ah2101
gene	product	virulence factors	function
tapB	type IV pilus assembly ATPase, PilB-like	Tap type IV pili	Adherence
tapC	type IV fimbrial assembly protein, PilC-like	Tap type IV pili	Adherence
tapD/pilD	prepilin peptidase	Tap type IV pili	Adherence
tapF	type IV pilus biogenesis/stability protein, pilW-like	Tap type IV pili	Adherence
tapO	type IV pilus biogenesis protein PilO	Tap type IV pili	Adherence
tapQ	type IV pilus secretin PilQ	Tap type IV pili	Adherence
tapT	twitching ATPase	Tap type IV pili	Adherence
tapU	twitching ATPase	Tap type IV pili	Adherence
tapV	type IV pilus assembly protein TapV	Tap type IV pili	Adherence
tapW	twitching ATPase	Tap type IV pili	Adherence
ASA_RS18105	PilZ domain-containing protein	Tap type IV pili	Adherence
mshE	ATPase protein MshE, GspE-like	MSHA type IV pili	Adherence
mshG	MSHA (mannose-sensitive hemagglutinin) pili biogenesis protein MshG, GspF-like	MSHA type IV pili	Adherence
fimC	outer membrane usher protein	Type I pili	Adherence
vgrG1	Type VI secretion system effector VgrG1, ADP-ribosyltransferase	T6SS secreted effectors	Effector delivery system
vgrG2	VgrG protein	T6SS	Effector delivery system
vgrG3	VgrG protein	T6SS	Effector delivery system
hcp1	HcpA-like protein	T6SS	Effector delivery system
hcp	hemolysin co-regulated protein	T6SS	Effector delivery system
clpB	type VI secretion system ATPase ClpV1	T6SS	Effector delivery system
vasH	sigma-54 dependent transcriptional regulator	T6SS	Effector delivery system
vasK/icmF	Type VI secretion system protein	T6SS	Effector delivery system
atsH	Type VI secretion system protein	T6SS	Effector delivery system
atsS	Type VI secretion system protein	T6SS	Effector delivery system
atsQ	Type VI secretion system protein	T6SS	Effector delivery system
exeA	general secretion pathway protein A	Exe T2SS	Effector delivery system
exeB	general secretion pathway protein B	Exe T2SS	Effector delivery system
exeD	general secretion pathway protein D	Exe T2SS	Effector delivery system
exeE	general secretory pathway protein E	Exe T2SS	Effector delivery system
exeF	general secretion pathway protein F	Exe T2SS	Effector delivery system
exeK	general secretion pathway protein K	Exe T2SS	Effector delivery system
exeL	general secretion pathway protein L	Exe T2SS	Effector delivery system
cheA-2	chemotaxis protein CheA	Polar flagella	Motility
cheB-2	chemotaxis-specific methylesterase	Polar flagella	Motility
cheW	chemotaxis protein CheW	Polar flagella	Motility
pomA2	chemotaxis protein PomA	Polar flagella	Motility
pomB2	flagellar motor protein MotB	Polar flagella	Motility
pomB	ompA family protein	Polar flagella	Motility
flaH	flagellar hook-associated protein 2	Polar flagella	Motility
flgE	flagellar hook protein FlgE	Polar flagella	Motility
flgK	flagellar hook-associated protein FlgK	Polar flagella	Motility
flgI	flagellar basal body P-ring protein	Polar flagella	Motility
flhA	flagellar biosynthesis protein FlhA	Polar flagella	Motility
flhF	flagellar biosynthesis protein FlhF	Polar flagella	Motility
fliF	flagellar MS-ring protein	Polar flagella	Motility
flmH	short chain dehydrogenase/reductase family oxidoreductase	Polar flagella	Motility
flrA	FleQ protein	Polar flagella	Motility
flrC	transcriptional activator	Polar flagella	Motility
motY	sodium-type flagellar protein MotY	Polar flagella	Motility
nueA	NeuA protein	Polar flagella	Motility
AHML_RS07540	CobQ/CobB/MinD/ParA family protein	Polar flagella	Motility
AHA_RS06990	CobQ/CobB/MinD/ParA family protein	Polar flagella	Motility
aerA/act	Aerolysin A	Aerolysin	Exotoxin
rtxA	multifunctional autoprocessing repeats-in-toxins (MARTX) toxin	RtxA	Exotoxin
rtxE	RTX toxin transporter, ATPase protein	RtxA	Exotoxin
rtxB	RTX toxin transporter, ATPase protein	RtxA	Exotoxin
ahh1	extracellular heat-labile hemolysin	Extracellular hemolysin AHH1	Exotoxin
ast	thermostable cytotonic enterotoxin	Heat-stable cytotonic enterotoxin, Ast	Exotoxin
hlyA	Hemolysin A	Hemolysin HlyA	Exotoxin
AHML_RS18555	hemolysin III	Hemolysin III	Exotoxin
AHA_RS17655	hemolysin III	Hemolysin III	Exotoxin
ASA_RS04230	hemolysin III	Hemolysin III	Exotoxin
B565_RS04085	hemolysin III	Hemolysin III	Exotoxin
amoA	isochorismate synthases	Amonabactin	Nutritional/Metabolic factor
hutZ	heme utilization protein HutZ	Heme uptake system	Nutritional/Metabolic factor
hutX	heme utilization cystosolic carrier protein HutX	Heme uptake system	Nutritional/Metabolic factor
ASA_RS16540	TonB-dependent hemoglobin/transferrin/lactoferrin family receptor	Heme uptake system	Nutritional/Metabolic factor
ASA_RS16575	iron ABC transporter permease	Heme uptake system	Nutritional/Metabolic factor
ASA_RS16570	ABC transporter substrate-binding protein	Heme uptake system	Nutritional/Metabolic factor
ASA_RS16580	heme ABC transporter ATP-binding protein	Heme uptake system	Nutritional/Metabolic factor

## Sheet: Ah2111
gene	product	virulence factors	function
tapB	type IV pilus assembly ATPase, PilB-like	Tap type IV pili	Adherence
tapC	type IV fimbrial assembly protein, PilC-like	Tap type IV pili	Adherence
tapD/pilD	prepilin peptidase	Tap type IV pili	Adherence
tapF	type IV pilus biogenesis/stability protein, pilW-like	Tap type IV pili	Adherence
tapO	type IV pilus biogenesis protein PilO	Tap type IV pili	Adherence
tapQ	type IV pilus secretin PilQ	Tap type IV pili	Adherence
tapT	twitching ATPase	Tap type IV pili	Adherence
tapU	twitching ATPase	Tap type IV pili	Adherence
tapV	type IV pilus assembly protein TapV	Tap type IV pili	Adherence
tapW	twitching ATPase	Tap type IV pili	Adherence
ASA_RS18105	PilZ domain-containing protein	Tap type IV pili	Adherence
mshE	ATPase protein MshE, GspE-like	MSHA type IV pili	Adherence
mshG	MSHA (mannose-sensitive hemagglutinin) pili biogenesis protein MshG, GspF-like	MSHA type IV pili	Adherence
fimC	outer membrane usher protein	Type I pili	Adherence
vgrG1	Type VI secretion system effector VgrG1, ADP-ribosyltransferase	T6SS secreted effectors	Effector delivery system
vgrG2	VgrG protein	T6SS	Effector delivery system
vgrG3	VgrG protein	T6SS	Effector delivery system
hcp1	HcpA-like protein	T6SS	Effector delivery system
hcp	hemolysin co-regulated protein	T6SS	Effector delivery system
clpB	type VI secretion system ATPase ClpV1	T6SS	Effector delivery system
vasH	sigma-54 dependent transcriptional regulator	T6SS	Effector delivery system
vasK/icmF	Type VI secretion system protein	T6SS	Effector delivery system
atsH	Type VI secretion system protein	T6SS	Effector delivery system
atsS	Type VI secretion system protein	T6SS	Effector delivery system
atsQ	Type VI secretion system protein	T6SS	Effector delivery system
exeA	general secretion pathway protein A	Exe T2SS	Effector delivery system
exeB	general secretion pathway protein B	Exe T2SS	Effector delivery system
exeD	general secretion pathway protein D	Exe T2SS	Effector delivery system
exeE	general secretory pathway protein E	Exe T2SS	Effector delivery system
exeF	general secretion pathway protein F	Exe T2SS	Effector delivery system
exeK	general secretion pathway protein K	Exe T2SS	Effector delivery system
exeL	general secretion pathway protein L	Exe T2SS	Effector delivery system
cheA-2	chemotaxis protein CheA	Polar flagella	Motility
pomA2	chemotaxis protein PomA	Polar flagella	Motility
pomB2	flagellar motor protein MotB	Polar flagella	Motility
pomB	ompA family protein	Polar flagella	Motility
flaH	flagellar hook-associated protein 2	Polar flagella	Motility
flgE	flagellar hook protein FlgE	Polar flagella	Motility
flgK	flagellar hook-associated protein FlgK	Polar flagella	Motility
flgI	flagellar basal body P-ring protein	Polar flagella	Motility
flhA	flagellar biosynthesis protein FlhA	Polar flagella	Motility
fliF	flagellar MS-ring protein	Polar flagella	Motility
flmH	short chain dehydrogenase/reductase family oxidoreductase	Polar flagella	Motility
flrA	FleQ protein	Polar flagella	Motility
flrC	transcriptional activator	Polar flagella	Motility
motY	sodium-type flagellar protein MotY	Polar flagella	Motility
nueA	NeuA protein	Polar flagella	Motility
aerA/act	Aerolysin A	Aerolysin	Exotoxin
rtxA	multifunctional autoprocessing repeats-in-toxins (MARTX) toxin	RtxA	Exotoxin
rtxE	RTX toxin transporter, ATPase protein	RtxA	Exotoxin
rtxB	RTX toxin transporter, ATPase protein	RtxA	Exotoxin
ahh1	extracellular heat-labile hemolysin	Extracellular hemolysin AHH1	Exotoxin
ast	thermostable cytotonic enterotoxin	Heat-stable cytotonic enterotoxin, Ast	Exotoxin
hlyA	Hemolysin A	Hemolysin HlyA	Exotoxin
AHML_RS18555	hemolysin III	Hemolysin III	Exotoxin
AHA_RS17655	hemolysin III	Hemolysin III	Exotoxin
ASA_RS04230	hemolysin III	Hemolysin III	Exotoxin
B565_RS04085	hemolysin III	Hemolysin III	Exotoxin
amoA	isochorismate synthases	Amonabactin	Nutritional/Metabolic factor
hutZ	heme utilization protein HutZ	Heme uptake system	Nutritional/Metabolic factor
hutX	heme utilization cystosolic carrier protein HutX	Heme uptake system	Nutritional/Metabolic factor
ASA_RS16540	TonB-dependent hemoglobin/transferrin/lactoferrin family receptor	Heme uptake system	Nutritional/Metabolic factor
ASA_RS16575	iron ABC transporter permease	Heme uptake system	Nutritional/Metabolic factor
ASA_RS16570	ABC transporter substrate-binding protein	Heme uptake system	Nutritional/Metabolic factor
ASA_RS16580	heme ABC transporter ATP-binding protein	Heme uptake system	Nutritional/Metabolic factor
